# Supplementary material for: Expression of DNA Methyltransferase 3B Isoforms Is Associated with DNA Satellite 2 Hypomethylation and Clinical Prognosis in Advanced High-Grade Serous Ovarian Carcinoma
Source: Int J Mol Sci. 2022 Oct 22;23(21):12759. doi: 10.3390/ijms232112759 (PMC9654283; doi:10.3390/ijms232112759)
Supplement: Supplementary file 1 [file ijms-23-12759-s001.zip]

Archive with 1 entries (1 files):
- ijms-1899708-supplementary.pdf
